# Supplementary material for: A Multiplex PCR-Based Assay for Authentication of Six Commercially Important Cephalopod Species
Source: Foods. 2026 Jun 11;15(12):2098. doi: 10.3390/foods15122098 (PMC13297775; doi:10.3390/foods15122098)
Supplement: Supplementary file 1 [file foods-15-02098-s001.zip]

Archive with 1 entries (1 files):
- foods-4285601-supplementary.pdf
